# Supplementary material for: Integration of Geriatrics and Palliative Medicine Into a Medical Student Clinical Reasoning Curriculum
Source: MedEdPORTAL. 2025 Feb 6;21:11495. doi: 10.15766/mep_2374-8265.11495 (PMC11799358; doi:10.15766/mep_2374-8265.11495)
Supplement: Supplementary file 1 — Facilitator Guide.docxPhysical Exam Findings.pptxStudent Survey.docxFaculty Survey.docx [file mep_2374-8265.11495-s001.zip]

Archive with 5 entries (5 files):
- C. Student Survey.docx
- D. Faculty Survey.docx
- A. Facilitator Guide.docx
- B. Physical Exam Findings.pptx
- _Educational Summary Report_11495.pdf
